# Supplementary material for: Isolation and optimization of extracellular PHB depolymerase producer Aeromonas caviae Kuk1-(34) for sustainable solid waste management of biodegradable polymers
Source: PLoS One. 2022 Apr 14;17(4):e0264207. doi: 10.1371/journal.pone.0264207 (PMC9009665; doi:10.1371/journal.pone.0264207)
Supplement: S1 Data — (XLSX) [file pone.0264207.s001.xlsx]

## Sheet: PB and CCD od reading
Table 6A:Placket Burman experimental design for PHB depolymerase production with the bacterial strain Aeromonas caviae Kuk1-(34) sp.
Run Order	(A)	(B)	(C)	(D)	(E)	(F)	(G)	(H)	(I)	(J)	Average mean OD
1	-1	1	-1	-1	-1	1	1	1	-1	1	2.46
2	1	1	-1	1	1	-1	1	-1	-1	-1	2.77
3	-1	-1	-1	1	1	1	-1	1	1	-1	1.674
4	-1	1	1	1	-1	1	1	-1	1	-1	2.803
5	1	1	1	-1	1	1	-1	1	-1	-1	2.76
6	1	-1	-1	-1	1	1	1	-1	1	1	2.656
7	1	1	-1	1	-1	-1	-1	1	1	1	2.42
8	-1	-1	1	1	1	-1	1	1	-1	1	1.742
9	1	-1	1	-1	-1	-1	1	1	1	-1	2.53
10	1	-1	1	1	-1	1	-1	-1	-1	1	2.127
11	-1	1	1	-1	1	-1	-1	-1	1	1	2.78
12	-1	-1	-1	-1	-1	-1	-1	-1	-1	-1	1.85
Table 7A:Central Composite Design for PHB depolymerase production with the bacterial strain Aeromonas caviae Kuk1-(34) sp.
Run Order	A	B	D	G	H	Average mean OD
1	0	0	0	2	0	1.11
2	-1	1	-1	-1	-1	1.082
3	0	-2	0	0	0	1.005
4	0	0	0	0	0	1.08
5	0	2	0	0	0	1.096
6	1	1	1	-1	-1	1.046
7	-1	-1	1	1	1	1.072
8	1	1	-1	-1	1	0.994
9	-2	0	0	0	0	1.058
10	0	0	0	0	0	1.081
11	1	1	-1	1	-1	1.071
12	0	0	0	0	0	1.035
13	1	-1	-1	-1	-1	1.034
14	-1	-1	-1	1	-1	1.196
15	0	0	0	0	-2	1.028
16	-1	1	1	1	-1	1.096
17	-1	-1	-1	-1	1	1.077
18	2	0	0	0	0	1.039
19	-1	-1	1	-1	-1	1.083
20	-1	1	-1	1	1	1.087
21	0	0	0	0	0	1.042
22	0	0	0	0	0	1.028
23	0	0	0	0	2	1.013
24	0	0	0	-2	0	1.035
25	1	-1	1	1	-1	1.105
26	1	-1	1	-1	1	1.035
27	1	1	1	1	1	1.018
28	0	0	0	0	0	1.068
29	1	-1	-1	1	1	0.927
30	0	0	-2	0	0	1.093
31	-1	1	1	-1	1	0.986
32	0	0	2	0	0	1.096
